# Supplementary material for: Artemether Attenuates Gut Barrier Dysfunction and Intestinal Flora Imbalance in High-Fat and High-Fructose Diet-Fed Mice
Source: Nutrients. 2023 Nov 21;15(23):4860. doi: 10.3390/nu15234860 (PMC10707945; doi:10.3390/nu15234860)
Supplement: Supplementary file 1 [file nutrients-15-04860-s001.zip]

Archive with 1 entries (1 files):
- nutrients-2691608-supplementary.pdf
